# Supplementary material for: Posterior pelvic ring involvement detected with CT taken within a week of admission in acute fragility fractures of the pelvis (FFP) does not predict failure of conservative treatment: a retrospective cohort study
Source: BMC Musculoskelet Disord. 2023 Apr 22;24:320. doi: 10.1186/s12891-023-06439-1 (PMC10122380; doi:10.1186/s12891-023-06439-1)
Supplement: Supplementary file 1 — Supplementary Material 1 [file 12891_2023_6439_MOESM1_ESM.xlsx]

## Sheet: Data for analysis
YEAR_OF_BIRTH	GENDER	Date_of_birth	INTERVENTION_DATE	ACCIDENT_DATE	ADMISSION_DATE	Duration before admission (days)	AGE AT ACCIDENT	DISCHARGE_DATE	Length of stay (formule)	overlijdensdatum	mortaliteit tijdensopname	mortaliteit 1j	Analyse GROEP; 1 is CT + post letsel ; 2 is CT - post letsel; 3 is RX	secundaire verplaatsing: blanco (geen FU RX) ; 0 (neen); 1 (ja)	secundaire verplaatsing in mm 1 + 2	primaire HK	secundaire HK	ADDONQ_1371089811136 Residential status memdoc home (1) RVT (2)	ADDONQ_1371090785086 Discharged from hospital to deceased (0), home(1) or RVT(2)	andere compl	anemie	cardiologische compl	drukulcus - decubitus	gastro-enterologische compl	infecties	orthopedische compl	pneumologische compl	psycho - neurologische compl	urologische compl	heropname binnen 30 dagen	specialisme heropname
1927	m	1927-06-21	08.01.2015	2015-01-08	2015-01-08	0	87.551	2015-01-08	0		0	0	3					2	2	0	0	0	0	0	0	0	0	0	0	0
1926	m	1926-04-21	02.03.2015	2015-03-01	2015-03-02	1	88.8597	2015-03-02	0		0	0	1					2	2	0	0	0	0	0	0	0	0	0	0	0
1934	f	1934-02-16	13.01.2015	2015-01-13	2015-01-13	0	80.9062	2015-01-14	1		0	0	3					1	1	0	0	0	0	0	0	0	0	0	0	0
1926	f	1926-11-25	15.02.2015	2015-02-15	2015-02-15	0	88.2245	2015-03-09	22		0	0	1	0	0			1	1	0	0	0	0	0	0	0	0	0	0	0
1932	f	1932-12-16	07.05.2015	2015-05-07	2015-05-07	0	82.3874	2015-06-03	27		0	0	1	1	10			1	1	0	0	0	0	0	0	0	0	0	0	0
1943	f	1943-04-02	29.09.2015	2015-09-23	2015-09-29	6	72.4764	2015-10-06	13		0	0	3					1	1	0	0	0	0	0	0	0	0	0	0	0
1921	f	1921-11-09	18.07.2015	2015-07-18	2015-07-18	0	93.6865	2015-07-29	11		0	0	1					2	2	0	0	0	0	0	0	0	0	0	0	0
1929	f	1929-07-25	25.07.2015	2015-07-25	2015-07-25	0	85.9986	2015-07-26	1	2016-08-13	0	0	3					2	2	0	0	0	0	0	0	0	0	0	0	0
1925	f	1925-11-04	11.09.2015	2015-09-11	2015-09-11	0	89.8508	2015-10-11	30	2015-10-11	1	1	1	1	5			2	0	0	0	0	0	0	0	0	0	0	0	0
1933	f	1933-01-09	20.12.2015	2015-12-19	2015-12-20	1	82.9405	2016-01-20	31		0	0	3	0	0			1	1	1	0	0	0	0	0	0	0	0	0	0
1936	f	1936-01-06	06.02.2015	2015-02-06	2015-02-06	0	79.0856	2015-02-13	7		0	0	3	0	0			1	1	0	0	0	0	0	0	0	0	0	0	0
1937	f	1937-11-05	30.12.2015	2015-12-29	2015-12-30	1	78.1465	2015-12-31	1	2017-11-10	0	0	3					2	2	0	0	0	0	0	0	0	0	0	0	0
1944	f	1944-03-29	15.04.2015	2015-04-12	2015-04-15	3	71.0363	2015-04-16	1		0	0	3					1	1	0	0	0	0	0	0	0	0	0	0	0
1926	f	1926-04-25	18.10.2015	2015-10-18	2015-10-18	0	89.4812	2015-11-26	39	2015-12-17	0	1	1	0	0			1	1	0	0	0	0	0	0	0	0	0	0	0
1934	f	1934-01-01	02.12.2015	2015-12-02	2015-12-02	0	81.9165	2016-01-20	49		0	0	1	0	0			1	2	1	0	0	0	1	0	0	0	0	0	0
1936	f	1936-06-30	07.02.2016	2016-02-07	2016-02-07	0	79.6057	2016-02-26	19		0	0	3	0	0			1	1	0	0	0	0	0	0	0	0	0	0	0
1927	f	1927-02-13	16.01.2016	2016-01-16	2016-01-16	0	88.9227	2016-02-19	34	2019-12-10	0	0	3	0	0			1	1	1	0	0	0	1	0	0	0	0	0	0
1930	m	1930-11-08	23.09.2016	2016-09-23	2016-09-23	0	85.8754	2016-10-07	14	2018-10-15	0	0	2	0	0			1	1	1	0	0	0	1	0	0	0	0	1	0
1931	f	1931-07-28	01.10.2016	2016-10-01	2016-10-01	0	85.18	2016-10-15	14	2017-08-03	0	1	1	0	0			1	1	0	0	0	0	0	0	0	0	0	0	0
1931	f	1931-11-28	17.09.2016	2016-09-16	2016-09-17	1	84.8022	2016-10-07	20		0	0	1	0	0			1	1	0	0	0	0	0	0	0	0	0	0	0
1939	f	1939-08-09	22.10.2016	2016-10-21	2016-10-22	1	77.2019	2016-11-04	13	2017-04-17	0	1	1	0	0			1	1	0	0	0	0	0	0	0	0	0	0	0
1935	f	1935-10-04	31.08.2016	2016-08-31	2016-08-31	0	80.909	2016-09-01	1		0	0	3	1	10			2	2	0	0	0	0	0	0	0	0	0	0	0
1931	f	1931-03-01	22.08.2016	2016-08-15	2016-08-15	0	85.4593	2016-09-02	18	2019-07-27	0	0	3	0	0			1	1	0	0	0	0	0	0	0	0	0	0	0
1928	f	1928-09-29	03.12.2016	2016-12-02	2016-12-03	1	88.1752	2017-01-26	54		0	0	2	0	0			1	1	0	0	1	1	0	1	0	1	0	1	0
1934	f	1934-12-25	13.04.2016	2016-04-13	2016-04-13	0	81.3005	2016-04-29	16	2019-04-22	0	0	1	0	0			1	2	1	1	1	0	1	1	0	0	0	1	0
1934	f	1934-12-17	26.04.2016	2016-04-21	2016-04-26	5	81.3443	2016-05-17	21	2017-06-26	0	0	3	0	0			1	1	0	0	0	0	0	0	0	0	0	0	0
1940	f	1940-01-06	19.04.2016	2016-04-19	2016-04-19	0	76.2847	2016-05-12	23		0	0	1	0	0			1	2	1	0	0	0	0	0	0	0	0	0	0
1924	f	1924-07-19	18.06.2016	2016-06-14	2016-06-18	4	91.9042	2016-07-12	24		0	0	1					1	1	0	0	0	0	0	0	0	0	0	0	0
1935	f	1935-08-07	17.06.2016	2016-06-17	2016-06-17	0	80.8624	2016-07-05	18	2018-08-31	0	0	1	0	0			1	1	0	0	0	0	0	0	0	0	0	0	0
1933	f	1933-10-22	25.05.2016	2016-05-23	2016-05-23	0	82.5845	2016-06-21	29		0	0	3	0	0			1	1	0	0	0	0	0	1	0	0	0	1	0
1927	f	1927-05-25	23.06.2016	2016-06-22	2016-06-23	1	89.0787	2016-07-01	8		0	0	3	0	0			2	2	0	0	0	0	0	0	0	0	0	0	0
1929	f	1929-04-10	30.06.2016	2016-06-30	2016-06-30	0	87.2225	2016-07-20	20	2017-04-05	0	1	2	0	0			1	1	0	0	0	0	0	0	0	0	0	0	0
1934	f	1934-11-27	31.12.2016	2016-12-31	2016-12-31	0	82.0945	2017-01-31	31		0	0	3	0	0			1	1	0	0	0	0	0	0	0	0	0	0	0
1914	f	1914-12-24	10.12.2016	2016-12-10	2016-12-10	0	101.963	2017-01-17	38		0	0	3	0	0			1	2	0	0	0	0	0	0	0	0	0	0	0
1945	f	1945-01-02	08.12.2016	2016-12-01	2016-12-08	7	71.9124	2016-12-26	18		0	0	3	0	0			1	1	#N/A	#N/A	#N/A	#N/A	#N/A	#N/A	#N/A	#N/A	#N/A	#N/A	0
1940	f	1940-09-09	21.11.2016	2016-11-21	2016-11-21	0	76.1999	2016-12-09	18		0	0	1	0	0			1	1	0	0	0	0	0	0	0	0	0	0	0
1922	f	1922-02-15	17.10.2016	2016-10-17	2016-10-17	0	94.6694	2016-11-09	23		0	0	3	1	5			1	1	1	1	0	0	1	0	1	0	0	0	0
1925	f	1925-01-20	01.01.2016	2015-12-31	2016-01-01	1	90.9432	2016-02-04	34		0	0	1	0	0			1	2	0	0	0	1	0	0	0	0	0	0	0
1933	f	1933-10-02	04.12.2016	2016-12-04	2016-12-04	0	83.1732	2016-12-23	19		0	0	1	0	0		1	1	1	0	0	0	0	0	0	0	0	0	0	0
1929	f	1929-01-05	14.07.2016	2016-07-14	2016-07-14	0	87.5209	2016-07-21	7		0	0	3	1	8			1	1	0	0	0	0	0	0	0	0	0	0	0
1929	f	1929-08-13	01.01.2016	2015-12-31	2016-01-01	1	86.3819	2016-01-11	10	2016-01-11	1	1	3					2	0	0	0	0	0	0	0	0	0	0	0	0
1926	f	1926-01-26	07.06.2016	2016-06-07	2016-06-07	0	90.3628	2016-07-14	37		0	0	1	0	0			1	2	1	0	0	0	0	0	0	1	0	0	0
1940	f	1940-04-15	10.08.2016	2016-08-10	2016-08-10	0	76.3203	2016-09-05	26	2017-03-11	0	1	3					1	2	0	0	0	0	0	0	0	0	0	0	0
1935	f	1935-12-15	10.02.2016	2016-02-10	2016-02-10	0	80.1561	2016-02-25	15		0	0	3	0	0			1	1	0	0	0	0	0	0	0	0	0	0	0
1920	f	1920-04-21	08.02.2016	2016-02-08	2016-02-08	0	95.8001	2016-02-17	9	2018-09-27	0	0	3					2	2	0	0	0	0	0	0	0	0	0	0	0
1928	f	1928-05-24	27.06.2016	2016-06-27	2016-06-27	0	88.0931	2016-07-14	17		0	0	3	0	0			1	1	0	0	0	0	0	0	0	0	0	0	0
1928	f	1928-03-16	09.07.2016	2016-07-08	2016-07-09	1	88.3121	2016-07-26	17	2018-02-17	0	0	3	0	0			2	2	0	0	0	0	0	0	0	0	0	0	0
1929	f	1929-03-28	01.09.2016	2016-09-01	2016-09-01	0	87.4305	2016-09-20	19		0	0	3					1	2	0	0	0	0	0	0	0	0	0	0	0
1923	f	1923-04-28	28.02.2016	2016-02-28	2016-02-28	0	92.8378	2016-03-14	15		0	0	1	1	15			2	2	0	0	0	0	0	0	0	0	0	0	0
1927	f	1927-11-05	14.09.2016	2016-09-14	2016-09-14	0	88.8597	2016-09-24	10		0	0	3	1	1			1	1	0	0	0	0	0	0	0	0	0	0	0
1940	f	1940-04-20	10.03.2016	2016-02-19	2016-02-19	0	75.833	2016-03-30	40		0	0	1	0	0		1	1	1	1	0	0	0	0	0	0	0	0	1	0
1929	f	1929-08-09	26.06.2016	2016-06-26	2016-06-26	0	86.8802	2016-07-11	15		0	0	3	0	0			1	2	0	0	0	0	0	0	1	0	0	0	0
1929	m	1929-12-12	26.06.2016	2016-06-26	2016-06-26	0	86.538	2016-06-28	2		0	0	2	0	0			1	1	0	0	0	0	0	0	0	0	0	0	0
1941	f	1941-05-01	27.10.2016	2016-10-27	2016-10-27	0	75.4908	2016-11-28	32	2018-02-21	0	0	3	0	0			1	2	1	0	0	0	0	0	0	0	0	0	0
1945	f	1945-04-10	25.04.2016	2016-04-25	2016-04-25	0	71.0418	2016-06-10	46		0	0	3	1	10			1	1	#N/A	#N/A	#N/A	#N/A	#N/A	#N/A	#N/A	#N/A	#N/A	#N/A	0
1925	f	1925-02-22	2010-12-20	2010-12-20	2010-12-20	0	85.8234	2011-01-03	14		0	0	3	0	0			1	1	0	0	0	0	0	0	0	1	0	1	0
1929	m	1929-07-27	2010-12-31	2010-12-31	2010-12-31	0	81.4292	2011-01-14	14		0	0	1	0	0			1	1	0	0	0	0	0	0	0	0	0	0	0
1930	f	1930-03-30	2010-04-29	2010-04-28	2010-04-29	1	80.0794	2010-05-05	6	2013-08-04	0	0	1	0	0			1	1	#N/A	#N/A	#N/A	#N/A	#N/A	#N/A	#N/A	#N/A	#N/A	#N/A	0
1926	f	1926-08-26	2010-04-10	2010-04-09	2010-04-10	1	83.6194	2010-05-05	25	2018-08-27	0	0	3	0	0			1	1	#N/A	#N/A	#N/A	#N/A	#N/A	#N/A	#N/A	#N/A	#N/A	#N/A	0
1934	f	1934-11-27	2010-04-17	2010-04-17	2010-04-17	0	75.3867	2010-05-10	23		0	0	3	0	0			1	1	#N/A	#N/A	#N/A	#N/A	#N/A	#N/A	#N/A	#N/A	#N/A	#N/A	0
1927	f	1927-06-21	2010-01-19	2010-01-19	2010-01-19	0	82.5818	2010-01-21	2	2010-01-26	0	1	1	0	0			2	2	#N/A	#N/A	#N/A	#N/A	#N/A	#N/A	#N/A	#N/A	#N/A	#N/A	0
1923	f	1923-02-05	2010-02-12	2010-02-09	2010-02-12	3	87.0116	2010-03-29	45	2010-03-29	1	1	3					1	0	#N/A	#N/A	#N/A	#N/A	#N/A	#N/A	#N/A	#N/A	#N/A	#N/A	0
1922	f	1922-11-03	2010-03-04	2010-03-03	2010-03-04	1	87.3292	2010-06-24	112	2012-12-13	0	0	1	0	0			1	2	#N/A	#N/A	#N/A	#N/A	#N/A	#N/A	#N/A	#N/A	#N/A	#N/A	0
1934	f	1934-05-12	2010-02-01	2010-02-01	2010-02-01	0	75.7262	2010-02-26	25	2013-05-31	0	0	2	0	0			1	1	#N/A	#N/A	#N/A	#N/A	#N/A	#N/A	#N/A	#N/A	#N/A	#N/A	0
1918	f	1918-10-17	2010-05-06	2010-05-06	2010-05-06	0	91.551	2010-06-09	34	2012-09-11	0	0	1	0	0			1	1	#N/A	#N/A	#N/A	#N/A	#N/A	#N/A	#N/A	#N/A	#N/A	#N/A	0
1932	f	1932-08-29	2010-01-31	2010-01-31	2010-01-31	0	77.4237	2010-02-19	19		0	0	3	0	0			1	1	#N/A	#N/A	#N/A	#N/A	#N/A	#N/A	#N/A	#N/A	#N/A	#N/A	0
1929	f	1929-09-29	2010-02-14	2010-02-06	2010-02-08	2	80.3559	2010-03-03	23		0	0	3	0	0			1	1	#N/A	#N/A	#N/A	#N/A	#N/A	#N/A	#N/A	#N/A	#N/A	#N/A	0
1927	f	1927-01-09	2010-02-24	2010-02-24	2010-02-24	0	83.1266	2010-03-24	28	2017-11-11	0	0	3	0	0			1	1	#N/A	#N/A	#N/A	#N/A	#N/A	#N/A	#N/A	#N/A	#N/A	#N/A	0
1925	f	1925-10-14	2010-03-03	2010-03-03	2010-03-03	0	84.3833	2010-03-20	17	2010-03-20	1	1	3	0	0			1	0	#N/A	#N/A	#N/A	#N/A	#N/A	#N/A	#N/A	#N/A	#N/A	#N/A	0
1929	f	1929-02-28	2010-03-07	2010-03-07	2010-03-07	0	81.0185	2010-03-19	12	2017-01-29	0	0	1	1	8			1	1	#N/A	#N/A	#N/A	#N/A	#N/A	#N/A	#N/A	#N/A	#N/A	#N/A	0
1919	f	1919-10-22	2010-04-29	2010-04-29	2010-04-29	0	90.5188	2010-07-02	64	2012-12-15	0	0	3	0	0			1	1	#N/A	#N/A	#N/A	#N/A	#N/A	#N/A	#N/A	#N/A	#N/A	#N/A	0
1944	f	1944-01-10	2010-05-04	2010-05-04	2010-05-04	0	66.3135	2010-05-14	10	2019-12-08	0	0	3	0	0			1	1	#N/A	#N/A	#N/A	#N/A	#N/A	#N/A	#N/A	#N/A	#N/A	#N/A	0
1929	f	1929-03-09	2010-05-04	2010-05-04	2010-05-04	0	81.1526	2010-05-13	9		0	0	3	1	1			1	1	#N/A	#N/A	#N/A	#N/A	#N/A	#N/A	#N/A	#N/A	#N/A	#N/A	0
1922	f	1922-07-08	2010-05-25	2010-05-24	2010-05-25	1	87.8768	2010-06-09	15	2013-07-31	0	0	3	0	0			2	2	#N/A	#N/A	#N/A	#N/A	#N/A	#N/A	#N/A	#N/A	#N/A	#N/A	0
1931	f	1931-02-21	2010-06-24	2010-06-18	2010-06-24	6	79.321	2010-08-14	51		0	0	1	0	0			1	1	#N/A	#N/A	#N/A	#N/A	#N/A	#N/A	#N/A	#N/A	#N/A	#N/A	0
1933	f	1933-11-09	2010-07-04	2010-07-01	2010-07-01	0	76.6407	2010-08-24	54	2017-10-23	0	0	3	0	0			1	2	#N/A	#N/A	#N/A	#N/A	#N/A	#N/A	#N/A	#N/A	#N/A	#N/A	0
1922	f	1922-12-02	2010-06-08	2010-06-08	2010-06-08	0	87.5154	2010-07-31	53		0	0	1	0	0			1	1	#N/A	#N/A	#N/A	#N/A	#N/A	#N/A	#N/A	#N/A	#N/A	#N/A	0
1916	f	1916-05-13	2010-08-11	2010-08-11	2010-08-11	0	94.245	2010-08-11	0	2010-09-12	0	1	3					2	2	#N/A	#N/A	#N/A	#N/A	#N/A	#N/A	#N/A	#N/A	#N/A	#N/A	0
1924	f	1924-02-25	2010-08-22	2010-08-21	2010-08-22	1	86.486	2010-08-30	8	2015-12-03	0	0	3	0	0			1	1	#N/A	#N/A	#N/A	#N/A	#N/A	#N/A	#N/A	#N/A	#N/A	#N/A	0
1921	f	1921-12-19	2010-08-29	2010-08-29	2010-08-29	0	88.6927	2010-10-06	38		0	0	3	0	0			1	2	#N/A	#N/A	#N/A	#N/A	#N/A	#N/A	#N/A	#N/A	#N/A	#N/A	0
1941	f	1941-09-27	2010-09-05	2010-09-05	2010-09-05	0	68.9391	2010-10-14	39		0	0	3					1	1	#N/A	#N/A	#N/A	#N/A	#N/A	#N/A	#N/A	#N/A	#N/A	#N/A	0
1925	f	1925-04-06	2010-09-07	2010-09-07	2010-09-07	0	85.4209	2010-09-29	22	2016-01-10	0	0	3	0	0			1	1	#N/A	#N/A	#N/A	#N/A	#N/A	#N/A	#N/A	#N/A	#N/A	#N/A	0
1922	f	1922-12-28	2010-09-20	2010-09-20	2010-09-20	0	87.729	2010-11-04	45	2017-10-10	0	0	1	0	0			1	2	#N/A	#N/A	#N/A	#N/A	#N/A	#N/A	#N/A	#N/A	#N/A	#N/A	0
1928	m	1928-02-19	2010-10-05	2010-10-05	2010-10-05	0	82.6256	2010-10-20	15	2012-07-17	0	0	3					1	1	#N/A	#N/A	#N/A	#N/A	#N/A	#N/A	#N/A	#N/A	#N/A	#N/A	0
1918	f	1918-01-29	2010-10-24	2010-10-24	2010-10-24	0	92.7337	2010-10-29	5	2013-08-24	0	0	2					2	2	#N/A	#N/A	#N/A	#N/A	#N/A	#N/A	#N/A	#N/A	#N/A	#N/A	0
1942	f	1942-12-20	2010-11-05	2010-11-04	2010-11-05	1	67.8741	2010-12-07	32		0	0	1	1	12			1	1	#N/A	#N/A	#N/A	#N/A	#N/A	#N/A	#N/A	#N/A	#N/A	#N/A	0
1927	f	1927-09-19	2010-12-20	2010-12-20	2010-12-20	0	83.2526	2010-12-29	9	2010-12-29	1	1	3	0	0			1	0	#N/A	#N/A	#N/A	#N/A	#N/A	#N/A	#N/A	#N/A	#N/A	#N/A	0
1920	f	1920-12-24	2010-10-16	2010-10-16	2010-10-16	0	89.8097	2010-12-03	48	2015-09-22	0	0	3	0	0			1	1	0	0	0	0	0	0	1	1	0	0	0
1925	f	1925-02-22	2010-12-20	2010-12-20	2010-12-20	0	85.8234	2011-01-03	14		0	0	3	0	0			1	1	0	0	0	0	0	0	0	1	0	1	0
1934	f	1934-07-12	2010-01-04	2010-01-04	2010-01-04	0	75.4825	2010-01-05	1		0	0	3	0	0			1	1	#N/A	#N/A	#N/A	#N/A	#N/A	#N/A	#N/A	#N/A	#N/A	#N/A	0
1937	f	1937-11-05	2011-01-03	2011-01-03	2011-01-03	0	73.1608	2011-01-27	24	2017-11-10	0	0	1	0	0			1	1	0	0	0	0	0	0	0	0	0	0	0
1929	f	1929-05-12	2011-02-04	2011-02-04	2011-02-04	0	81.7331	2011-03-17	41	2019-08-22	0	0	2	0	0			1	1	0	0	0	0	0	1	0	0	0	1	0
1933	f	1933-12-26	2011-02-07	2011-02-07	2011-02-07	0	77.117	2011-03-04	25		0	0	2	0	0			1	1	0	0	0	0	0	0	0	0	0	0	0
1930	f	1930-02-05	2011-02-04	2011-02-04	2011-02-04	0	80.9966	2011-02-11	7		0	0	1	0	0			1	1	0	0	0	0	0	0	0	0	0	0	0
1917	f	1917-10-26	2011-01-27	2011-01-27	2011-01-27	0	93.2539	2011-02-04	8	2012-03-05	0	0	3	0	0			2	2	0	0	0	0	0	0	0	0	0	0	0
1935	f	1935-01-27	2011-02-18	2011-02-16	2011-02-18	2	76.0548	2011-03-10	20		0	0	3	0	0			1	1	0	0	0	0	0	0	0	0	0	0	0
1934	f	1934-10-13	2011-03-17	2011-03-17	2011-03-17	0	76.4244	2011-04-08	22	2014-11-29	0	0	3	0	0			1	1	0	0	0	0	0	0	0	0	0	0	0
1940	f	1940-12-27	2011-03-05	2011-03-05	2011-03-05	0	70.1848	2011-04-13	39	2013-11-24	0	0	3	0	0			1	1	1	0	0	0	0	1	1	0	0	1	0
1919	f	1919-12-01	2011-03-28	2011-03-28	2011-03-28	0	91.321	2011-04-29	32	2013-05-07	0	0	1	1	10			2	2	0	0	0	0	0	1	0	0	0	1	0
1923	f	1923-03-15	2011-04-07	2011-04-07	2011-04-07	0	88.063	2011-04-29	22		0	0	1	1	7		1	1	1	0	0	0	0	0	0	0	0	1	0	0
1940	f	1940-05-03	2011-04-25	2011-04-25	2011-04-25	0	70.976	2011-05-03	8	2017-09-17	0	0	2	0	0			1	1	0	0	0	0	0	0	0	0	0	0	0
1932	f	1932-05-30	2011-07-26	2011-07-26	2011-07-26	0	79.154	2011-08-09	14	2013-06-18	0	0	3	0	0			1	1	0	0	0	0	0	0	0	0	0	0	0
1937	f	1937-01-23	2011-05-18	2011-05-18	2011-05-18	0	74.3135	2011-05-26	8		0	0	3	1	7			1	1	0	0	0	0	0	0	0	0	0	0	0
1927	m	1927-04-08	2011-09-12	2011-09-12	2011-09-12	0	84.4298	2011-09-20	8		0	0	1	1	2			1	1	0	0	0	0	0	0	0	0	0	0	0
1932	f	1932-02-28	2011-09-27	2011-09-27	2011-09-27	0	79.5784	2011-10-08	11	2018-01-14	0	0	1	1	10			1	1	0	0	0	0	0	0	0	0	0	0	1	Orthopedie
1919	f	1919-10-23	2011-11-28	2011-11-28	2011-11-28	0	92.0986	2012-01-13	46		0	0	3	1	12			1	1	0	0	0	0	0	0	0	0	0	0	0
1927	f	1927-07-19	2011-12-03	2011-12-03	2011-12-03	0	84.3751	2011-12-23	20	2015-02-13	0	0	1	1	15			1	1	0	0	0	0	0	0	0	0	0	0	0
1932	m	1932-04-24	2011-12-27	2011-12-27	2011-12-27	0	79.6742	2012-01-17	21	2012-05-31	0	1	3	1	15			1	1	0	0	0	0	0	0	0	0	0	0	0
1940	f	1940-12-31	2011-08-27	2011-08-27	2011-08-27	0	70.653	2011-09-13	17		0	0	3	0	0			1	1	0	0	0	0	0	0	0	0	0	0	0
1922	f	1922-11-11	2011-12-18	2011-12-18	2011-12-18	0	89.1006	2012-02-06	50	2013-08-16	0	0	3	0	0			1	1	0	0	0	0	0	0	0	0	0	0	0
1929	f	1929-08-20	2011-01-10	2011-01-06	2011-01-10	4	81.3799	2011-03-11	60	2016-01-08	0	0	1	0	0			1	1	1	0	0	0	0	0	1	0	0	0	0
1919	f	1919-08-22	2011-02-07	2011-02-01	2011-02-07	6	91.447	2011-02-20	13		0	0	3	0	0			1	1	0	0	0	0	1	0	0	0	0	0	0
1931	f	1931-05-23	2011-02-14	2011-02-12	2011-02-12	0	79.7262	2011-04-01	48		0	0	1	0	0			1	1	1	0	0	1	0	0	0	0	0	1	0
1928	f	1928-11-04	2011-03-15	2011-03-15	2011-03-15	0	82.3573	2011-04-15	31	2017-07-09	0	0	3	0	0			1	1	0	0	0	0	0	0	0	0	0	0	0
1919	f	1919-12-01	2011-03-28	2011-03-28	2011-03-28	0	91.321	2011-04-29	32	2013-05-07	0	0	1	1	10			2	2	0	0	0	0	0	1	0	0	0	1	0
1924	f	1924-03-16	2011-04-17	2011-04-17	2011-04-17	0	87.0856	2011-06-09	53		0	0	3	1	8			1	1	0	0	0	0	0	0	1	1	0	0	0
1922	f	1922-05-29	2011-05-11	2011-05-11	2011-05-11	0	88.95	2011-06-16	36		0	0	3	0	0			1	2	1	0	0	0	0	1	0	0	1	1	0
1943	f	1943-02-07	2011-06-10	2011-06-09	2011-06-10	1	68.334	2011-06-16	6	2017-02-17	0	0	3	0	0			1	1	0	0	0	0	0	0	0	0	0	0	0
1929	f	1929-10-25	2011-05-07	2011-05-07	2011-05-07	0	81.5305	2011-05-31	24	2012-03-19	0	1	1	0	0			1	2	1	1	1	0	1	1	1	1	1	1	0
1934	f	1934-04-13	2011-06-10	2011-06-10	2011-06-10	0	77.1581	2011-06-27	17	2016-06-18	0	0	3	0	0			1	2	0	0	0	0	0	0	0	0	0	0	0
1933	f	1933-04-18	2011-08-25	2011-08-25	2011-08-25	0	78.3518	2011-09-22	28		0	0	3	0	0			1	1	0	0	0	0	0	0	0	0	0	0	0
1925	f	1925-01-29	2011-09-03	2011-09-03	2011-09-03	0	86.5927	2011-09-15	12	2011-09-15	1	1	3					1	0	1	0	0	0	0	0	0	0	1	0	0
1928	f	1928-05-15	2011-09-24	2011-09-23	2011-09-24	1	83.3566	2011-10-18	24	2014-07-26	0	0	2	0	0			1	1	1	1	0	0	0	0	0	0	0	0	0
1924	f	1924-10-07	2011-10-18	2011-10-18	2011-10-18	0	87.0281	2011-11-09	22	2014-12-17	0	0	3					1	1	1	0	0	0	0	0	0	0	0	0	0
1930	f	1930-07-29	2011-11-21	2011-11-17	2011-11-17	0	81.3032	2011-12-19	32	2016-08-24	0	0	1	0	0			1	1	0	0	0	0	1	0	0	0	1	1	0
1943	f	1943-09-20	2011-11-26	2011-11-26	2011-11-26	0	68.1834	2011-11-29	3		0	0	3	0	0			1	1	0	0	0	0	0	0	0	0	0	0	0
1921	f	1921-06-17	2011-12-16	2011-12-16	2011-12-16	0	90.4969	2011-12-23	7		0	0	3	0	0			1	2	0	0	1	0	1	0	0	0	0	0	0
1928	f	1928-04-09	2011-11-08	2011-11-08	2011-11-08	0	83.5811	2012-01-19	72	2015-02-12	0	0	3	0	0			1	2	0	0	0	1	0	0	0	0	0	0	0
1923	f	1923-07-30	2012-01-09	2012-01-09	2012-01-09	0	88.4463	2012-01-25	16		0	0	1	0	0			1	1	0	0	0	0	0	0	0	0	0	0	0
1929	f	1929-10-25	2012-03-15	2012-03-14	2012-03-15	1	82.3847	2012-03-19	4	2012-03-19	1	1	1					2	0	1	0	0	0	0	0	0	1	0	0	0
1933	f	1933-07-07	2012-03-27	2012-03-25	2012-03-25	0	78.7159	2012-04-06	12		0	0	1			1		1	1	0	0	0	0	0	0	0	0	0	0	0
1927	f	1927-12-19	2012-04-09	2012-04-09	2012-04-09	0	84.3066	2012-04-12	3		0	0	1	1	10			2	2	0	0	0	0	0	0	0	0	0	0	0
1922	m	1922-09-10	2012-02-05	2012-02-05	2012-02-05	0	89.4045	2012-02-10	5	2013-01-28	0	1	1	1	15			1	2	0	0	0	0	0	0	0	0	0	0	0
1932	f	1932-04-11	2012-04-15	2012-04-15	2012-04-15	0	80.011	2012-04-20	5	2013-10-05	0	0	2	0	0			1	1	0	0	0	0	0	0	0	0	0	0	0
1927	m	1927-08-29	2012-03-12	2012-03-12	2012-03-12	0	84.5366	2012-03-17	5		0	0	1	0	0			1	1	0	0	0	0	0	0	0	0	0	0	0
1938	f	1938-02-23	2012-03-20	2012-03-20	2012-03-20	0	74.0698	2012-03-26	6		0	0	3	0	0			1	1	0	0	0	0	0	0	0	0	0	0	0
1919	f	1919-11-27	2012-05-08	2012-05-08	2012-05-08	0	92.4463	2012-06-01	24	2015-09-10	0	0	1	0	0			1	1	1	0	0	0	0	1	1	0	0	1	0
1926	f	1926-12-25	2012-04-15	2012-04-14	2012-04-15	1	85.3032	2012-04-28	13		0	0	3	0	0			1	1	0	0	0	0	0	0	0	0	0	0	0
1940	m	1940-05-09	2012-03-18	2012-03-15	2012-03-18	3	71.8494	2012-04-13	26	2015-12-13	0	0	1	0	0			1	1	0	0	0	0	0	0	0	0	0	0	0
1947	f	1947-05-15	2012-05-18	2012-05-15	2012-05-18	3	65.0021	2012-07-02	45	2016-08-10	0	0	1	1	15			1	1	0	0	0	0	0	0	0	0	0	0	0
1935	f	1935-07-28	2012-05-11	2012-05-11	2012-05-11	0	76.7885	2012-05-31	20	2012-09-15	0	1	3	0	0			1	1	0	0	0	0	0	0	0	0	0	0	0
1929	f	1929-03-15	2012-06-16	2012-06-16	2012-06-16	0	83.2553	2012-07-13	27	2014-07-25	0	0	3	1	15			1	1	0	0	0	0	0	0	0	0	0	0	0
1923	f	1923-12-27	2012-06-01	2012-05-31	2012-06-01	1	88.4271	2012-07-02	31	2014-10-02	0	0	3	0	0			1	1	0	0	0	0	0	0	0	0	0	0	0
1935	f	1935-10-19	2012-07-26	2012-07-26	2012-07-26	0	76.7693	2012-08-10	15		0	0	1	0	0			1	1	0	0	0	0	0	0	0	0	0	0	0
1923	f	1923-06-14	2012-06-17	2012-06-17	2012-06-17	0	89.0103	2012-07-06	19	2018-04-16	0	0	1	0	0			1	1	0	0	0	0	0	0	0	0	0	0	0
1927	f	1927-12-27	2012-12-31	2012-12-31	2012-12-31	0	85.013	2013-01-27	27		0	0	1	1	15		1	1	1	0	0	0	0	0	1	0	0	0	1	0
1942	f	1942-02-20	2012-10-27	2012-10-27	2012-10-27	0	70.6831	2012-11-22	26		0	0	1					1	1	#N/A	#N/A	#N/A	#N/A	#N/A	#N/A	#N/A	#N/A	#N/A	#N/A	0
1930	f	1930-12-01	2012-11-19	2012-11-16	2012-11-19	3	81.9603	2012-12-18	29		0	0	1	0	0			1	1	0	0	0	0	0	0	0	0	0	0	0
1926	m	1926-09-06	2012-10-05	2012-10-05	2012-10-05	0	86.0808	2012-10-31	26		0	0	3	0	0			1	2	0	0	0	0	0	0	0	0	0	0	0
1943	f	1943-05-07	2012-09-23	2012-09-23	2012-09-23	0	69.3826	2012-10-03	10		0	0	1	0	0			1	1	0	0	0	0	0	0	1	0	0	0	0
1947	f	1947-11-01	2012-12-15	2012-12-15	2012-12-15	0	65.1225	2012-12-21	6		0	0	3	0	0			1	1	0	0	0	0	0	0	0	0	0	0	0
1936	f	1936-04-11	2012-08-23	2012-08-22	2012-08-23	1	76.3641	2012-09-11	19		0	0	1	1	1			1	1	0	0	0	0	0	0	0	0	0	1	0
1919	f	1919-04-28	2012-09-14	2012-08-24	2012-08-25	1	93.3251	2012-09-28	34	2012-09-28	1	1	1	0	0			1	0	0	0	0	0	1	0	0	0	0	0	0
1946	f	1946-07-14	2012-01-04	2012-01-04	2012-01-04	0	65.4757	2012-01-09	5		0	0	3	1	1			1	1	0	0	0	0	0	0	0	0	0	0	0
1920	f	1920-07-17	2012-02-19	2012-02-19	2012-02-19	0	91.5921	2012-02-21	2		0	0	3					1	1	0	0	0	0	0	0	0	0	0	0	0
1925	f	1925-11-04	2012-03-06	2012-03-06	2012-03-06	0	86.3354	2012-04-07	32		0	0	3	0	0			1	1	0	0	0	0	0	0	0	0	0	0	0
1926	f	1926-09-05	2012-01-24	2012-01-24	2012-01-24	0	85.3854	2012-02-15	22	2013-06-22	0	0	1	1	10			1	2	1	0	0	0	1	0	1	0	1	0	0
1921	f	1921-04-26	2012-04-20	2012-04-20	2012-04-20	0	90.9843	2012-05-09	19	2012-05-09	1	1	1					1	0	0	0	0	0	0	0	0	1	0	0	0
1923	f	1923-02-05	2012-04-28	2012-04-28	2012-04-28	0	89.2266	2012-05-18	20	2012-06-02	0	1	1	0	0			2	2	0	1	0	0	1	0	0	1	0	0	0
1929	f	1929-11-26	2012-08-07	2012-08-06	2012-08-07	1	82.694	2012-08-08	1		0	0	3					2	2	0	0	0	0	0	0	0	0	0	0	1	Neurologie
1919	f	1919-06-30	2012-08-19	2012-08-19	2012-08-19	0	93.1389	2012-08-21	2	2013-11-03	0	0	3	1	10			1	2	0	0	0	0	0	0	0	0	0	0	0
1932	f	1932-07-13	2012-09-06	2012-09-06	2012-09-06	0	80.1506	2012-09-07	1	2020-02-24	0	0	3	0	0			1	1	0	0	0	0	0	0	0	0	0	0	0
1927	f	1927-01-04	2012-09-03	2012-08-29	2012-09-03	5	85.6509	2012-09-11	8	2015-01-05	0	0	3	0	0			1	1	0	0	0	0	0	0	0	0	0	0	0
1932	f	1932-10-21	2012-07-30	2012-07-30	2012-07-30	0	79.7728	2012-09-13	45	2016-08-21	0	0	1	0	0			1	2	1	0	0	0	1	0	0	0	0	0	0
1929	f	1929-12-14	2012-10-17	2012-10-17	2012-10-17	0	82.8419	2012-11-14	28		0	0	3	0	0			1	1	0	0	0	0	0	1	0	0	0	1	0
1928	m	1928-07-26	2012-09-14	2012-09-14	2012-09-14	0	84.1369	2012-10-02	18		0	0	3	0	0			1	1	0	0	0	0	0	0	0	0	1	0	0
1929	f	1929-09-22	2012-10-20	2012-10-20	2012-10-20	0	83.0773	2012-11-24	35	2015-02-22	0	0	1	0	0			1	1	0	0	0	0	0	0	0	0	0	0	0
1920	f	1920-09-13	2012-12-11	2012-12-11	2012-12-11	0	92.2437	2012-12-27	16	2016-05-18	0	0	2	1	10			1	2	0	0	0	0	0	0	0	0	0	0	0
1928	f	1928-10-04	2012-12-04	2012-12-04	2012-12-04	0	84.167	2013-01-10	37	2016-11-18	0	0	1	0	0			1	1	0	0	0	0	0	0	0	0	0	0	0
1925	f	1925-04-16	2013-02-26	2013-02-26	2013-02-26	0	87.8658	2013-03-24	26	2013-03-24	1	1	2	0	0			1	0	0	0	1	0	0	0	0	0	0	0	0
1937	m	1937-12-13	2013-03-01	2013-02-28	2013-03-01	1	75.2115	2013-03-05	4	2018-08-15	0	0	1	0	0			1	1	0	0	0	0	0	0	0	0	0	0	0
1932	f	1932-02-23	2013-03-26	2013-03-26	2013-03-26	0	81.0869	2013-04-08	13		0	0	1	0	0			1	1	0	0	0	0	0	0	0	0	0	0	0
1930	f	1930-08-10	2013-04-29	2013-04-29	2013-04-29	0	82.7187	2013-05-21	22	2015-11-23	0	0	3	1	8			1	1	0	0	0	0	0	0	0	0	0	0	0
1923	f	1923-08-05	2013-01-27	2013-01-22	2013-01-27	5	89.4675	2013-02-14	18	2018-02-14	0	0	2					1	1	0	0	0	0	0	0	0	0	0	0	0
1922	f	1922-06-25	2013-01-27	2013-01-27	2013-01-27	0	90.5927	2013-02-08	12	2013-02-21	0	1	1	1	10			1	2	1	0	0	0	1	0	0	1	1	0	0
1927	f	1927-03-02	2013-06-20	2013-06-17	2013-06-17	0	86.2943	2013-08-16	60	2015-05-13	0	0	1			1		1	1	1	1	1	0	1	1	1	1	0	1	0
1924	m	1924-01-01	2013-04-08	2013-04-08	2013-04-08	0	89.2676	2013-06-06	59	2016-02-21	0	0	1	1	10			1	1	0	0	0	0	0	0	0	0	0	0	0
1925	f	1925-04-25	2013-03-20	2013-03-20	2013-03-20	0	87.9014	2013-03-25	5	2014-09-20	0	0	1	1	4		1	2	2	0	0	0	0	0	0	0	0	0	0	0
1925	f	1925-08-10	2013-01-21	2013-01-21	2013-01-21	0	87.4497	2013-02-21	31	2014-05-18	0	0	1	1	20			1	2	0	0	0	0	0	0	0	0	0	0	0
1931	m	1931-02-23	2013-06-20	2013-06-03	2013-06-03	0	82.2752	2013-08-09	67	2014-12-07	0	0	3	1	5			1	1	0	0	0	0	0	1	1	0	1	0	0
1919	f	1919-07-13	2013-08-13	2013-08-13	2013-08-13	0	94.0862	2013-09-03	21	2016-06-13	0	0	3	0	0			1	1	0	0	0	0	0	0	0	0	0	0	0
1930	f	1930-04-25	2013-06-25	2013-06-25	2013-06-25	0	83.1677	2013-07-23	28	2018-09-22	0	0	1	0	0			1	1	0	0	0	0	0	0	0	0	0	0	0
1943	f	1943-07-02	2013-09-21	2013-09-21	2013-09-21	0	70.2231	2013-10-04	13		0	0	1	0	0			1	1	0	0	0	0	0	0	0	0	0	0	0
1938	f	1938-07-21	2013-10-04	2013-10-04	2013-10-04	0	75.206	2013-10-14	10	2019-05-15	0	0	3	1	7			1	1	0	0	0	0	0	0	0	0	0	0	0
1936	f	1936-10-25	2013-11-29	2013-11-29	2013-11-29	0	77.0951	2013-12-09	10		0	0	3	1	15			1	1	0	0	0	0	0	0	0	0	0	0	0
1925	f	1925-10-07	2013-11-02	2013-11-02	2013-11-02	0	88.0712	2013-11-29	27		0	0	1	0	0			1	1	0	0	0	0	1	1	0	0	0	1	0
1932	f	1932-12-31	2013-12-21	2013-12-21	2013-12-21	0	80.9719	2013-12-27	6		0	0	3	0	0			1	1	0	0	0	0	0	0	0	0	0	0	0
1930	m	1930-08-20	2013-12-17	2013-12-16	2013-12-17	1	83.3238	2014-01-20	34	2014-07-11	0	1	2	0	0			1	1	0	0	0	0	0	0	0	1	0	0	0
1922	f	1922-05-25	2013-11-19	2013-11-15	2013-11-19	4	91.4771	2013-11-19	0		0	0	3	1	20			2	2	0	0	0	0	0	0	0	0	0	0	0
1926	m	1926-02-28	2013-01-14	2013-01-01	2013-01-08	7	86.8419	2013-02-26	49	2014-10-28	0	0	1	0	0			1	1	0	1	0	0	0	0	0	1	1	0	0
1923	f	1923-01-19	2013-01-08	2013-01-08	2013-01-08	0	89.9713	2013-01-31	23	2015-11-01	0	0	1	1	10			2	2	0	0	0	0	0	0	0	0	0	0	0
1932	f	1932-02-08	2013-01-13	2013-01-13	2013-01-13	0	80.9309	2013-02-05	23		0	0	1	0	0			2	2	0	0	0	0	0	0	0	0	0	0	0
1927	m	1927-05-05	2013-01-14	2013-01-14	2013-01-14	0	85.6975	2013-01-29	15		0	0	2	0	0			2	2	0	0	0	0	1	0	0	0	0	0	0
1932	f	1932-01-24	2013-01-31	2013-01-31	2013-01-31	0	81.0212	2013-02-28	28	2016-07-29	0	0	1	0	0			1	1	0	0	0	0	0	0	0	0	0	0	0
1946	f	1946-01-16	2013-02-09	2013-02-09	2013-02-09	0	67.0664	2013-04-22	72	2013-09-17	0	1	3	0	0			1	1	0	0	0	0	0	1	0	1	1	1	0
1927	f	1927-10-18	2013-02-08	2013-02-07	2013-02-08	1	85.3087	2013-02-23	15	2017-03-31	0	0	3					1	1	0	1	0	0	0	0	0	0	0	0	0
1921	f	1921-11-29	2013-03-14	2013-03-14	2013-03-14	0	91.2882	2013-03-15	1	2013-03-15	1	1	3					1	0	0	0	0	0	0	0	0	0	1	0	0
1922	f	1922-12-29	2013-04-09	2013-04-09	2013-04-09	0	90.2779	2013-04-17	8	2013-04-17	1	1	3					1	0	0	0	0	0	0	0	0	0	0	0	0
1928	f	1928-01-31	2013-05-03	2013-05-03	2013-05-03	0	85.2539	2013-05-24	21		0	0	3	0	0			1	1	0	0	0	0	0	0	0	0	1	0	1	Geriatrie
1930	f	1930-08-31	2013-05-27	2013-05-27	2013-05-27	0	82.7379	2013-06-10	14		0	0	3	0	0			1	1	0	0	0	0	0	0	0	0	0	0	0
1933	f	1933-06-14	2013-06-21	2013-06-21	2013-06-21	0	80.0192	2013-06-24	3		0	0	3	0	0			1	1	0	0	0	0	0	0	0	0	0	0	0
1939	f	1939-05-20	2013-06-28	2013-06-28	2013-06-28	0	74.1081	2013-07-16	18		0	0	1	1	5			1	1	0	0	0	0	0	0	0	0	0	0	0
1925	f	1925-03-14	2013-06-26	2013-06-26	2013-06-26	0	88.2847	2013-06-26	0		0	0	3	1	12			1	1	0	0	0	0	0	0	0	0	0	0	0
1926	m	1926-04-16	2013-07-15	2013-07-13	2013-07-15	2	87.2416	2013-08-02	18	2013-08-19	0	1	1	0	0			1	0	1	0	0	0	1	0	0	0	0	0	0
1942	f	1942-02-07	2013-09-03	2013-09-01	2013-09-03	2	71.5647	2013-09-10	7	2017-02-17	0	0	3	0	0			1	1	1	0	0	0	0	0	0	1	0	0	0
1933	f	1933-12-07	2013-08-11	2013-08-11	2013-08-11	0	79.6769	2013-09-16	36		0	0	3	0	0			1	1	0	0	0	0	0	0	0	0	0	0	0
1926	m	1926-12-01	2013-09-05	2013-09-05	2013-09-05	0	86.7625	2013-10-04	29	2019-12-31	0	0	1	0	0			1	1	1	0	0	0	0	0	0	0	0	0	0
1938	m	1938-06-28	2013-07-29	2013-07-29	2013-07-29	0	75.0856	2013-08-21	23	2018-09-27	0	0	1	0	0			1	1	0	0	0	0	0	0	1	0	0	0	0
1933	f	1933-05-28	2013-09-13	2013-09-10	2013-09-13	3	80.2875	2013-09-17	4	2013-10-06	0	1	3					1	0	1	0	0	0	0	0	1	0	0	0	0
1935	m	1935-04-21	2013-09-11	2013-09-11	2013-09-11	0	78.3929	2013-10-08	27	2013-10-08	1	1	1					1	0	0	0	0	0	0	0	1	1	1	0	0
1920	f	1920-10-06	2013-10-08	2013-10-08	2013-10-08	0	93.0048	2013-10-21	13	2018-12-12	0	0	2	0	0			1	2	0	0	0	0	0	0	0	0	0	0	0
1929	f	1929-04-22	2013-10-15	2013-10-15	2013-10-15	0	84.4819	2013-10-30	15		0	0	1					1	2	0	0	0	0	0	0	0	0	0	0	0
1928	m	1928-01-06	2013-10-06	2013-10-06	2013-10-06	0	85.7495	2013-11-05	30		0	0	1	0	0			1	1	0	0	0	0	0	0	0	0	0	0	0
1925	f	1925-02-09	2013-09-09	2013-09-09	2013-09-09	0	88.5804	2013-09-11	2	2018-06-05	0	0	3	0	0			1	2	1	0	0	0	0	0	1	0	1	1	0
1934	f	1934-03-14	2013-11-22	2013-11-22	2013-11-22	0	79.6934	2013-12-06	14		0	0	1	1	5			1	1	0	0	0	0	1	1	0	0	0	1	0
1936	f	1936-07-19	2013-11-18	2013-11-18	2013-11-18	0	77.3333	2013-12-10	22	2014-10-06	0	1	1	1	10			1	1	0	0	0	0	0	0	0	0	0	0	0
1926	f	1926-10-22	2013-11-30	2013-11-30	2013-11-30	0	87.1075	2013-12-13	13		0	0	3	0	0			1	1	1	0	0	0	0	0	0	0	0	0	0
1924	f	1924-05-11	2014-01-01	2014-01-01	2014-01-01	0	89.6427	2014-01-28	27	2016-10-02	0	0	1	1	20			1	1	0	0	0	0	0	0	0	0	0	0	0
1941	f	1941-10-02	2014-02-05	2014-02-01	2014-02-05	4	72.334	2014-02-18	13		0	0	1					1	1	#N/A	#N/A	#N/A	#N/A	#N/A	#N/A	#N/A	#N/A	#N/A	#N/A	0
1932	f	1932-07-07	2014-01-30	2014-01-30	2014-01-30	0	81.5661	2014-02-21	22		0	0	3	0	0			1	1	0	0	0	0	0	0	0	0	0	0	0
1938	f	1938-10-03	2014-02-26	2014-02-26	2014-02-26	0	75.4004	2014-03-14	16		0	0	1					1	1	0	0	0	0	0	0	0	0	0	0	0
1924	f	1924-09-17	2014-04-24	2014-04-24	2014-04-24	0	89.5989	2014-05-12	18		0	0	1	0	0			1	1	0	0	0	0	0	0	0	0	0	0	0
1934	f	1934-02-21	2014-03-29	2014-03-29	2014-03-29	0	80.0986	2014-04-22	24		0	0	1	0	0			1	2	0	0	0	0	0	0	0	0	0	0	0
1936	f	1936-04-18	2014-05-07	2014-05-07	2014-05-07	0	78.0507	2014-05-16	9		0	0	3	1	15			1	1	0	0	0	0	0	0	0	0	0	0	0
1926	f	1926-10-05	2014-06-04	2014-06-02	2014-06-04	2	87.6578	2014-06-18	14	2015-12-27	0	0	2	0	0			1	2	0	0	0	0	0	0	0	0	0	0	0
1929	f	1929-06-10	2014-06-23	2014-06-23	2014-06-23	0	85.0349	2014-07-15	22		0	0	1	0	0			1	1	0	0	0	0	0	0	0	0	0	0	0
1926	f	1926-11-04	2014-06-18	2014-06-17	2014-06-18	1	87.6167	2014-07-03	15		0	0	1	0	0			1	1	0	0	0	0	0	0	0	0	0	0	0
1923	f	1923-02-04	2014-08-01	2014-07-31	2014-08-01	1	91.4853	2014-08-08	7		0	0	3	1	10			2	2	0	0	0	0	0	0	0	0	0	0	0
1925	f	1925-08-23	2014-09-05	2014-09-05	2014-09-05	0	89.0349	2014-09-29	24		0	0	3	0	0			1	1	0	0	0	0	0	0	0	0	0	0	0
1929	f	1929-06-16	2014-01-16	2014-01-16	2014-01-16	0	84.5859	2014-01-28	12		0	0	2	0	0			1	1	0	0	0	0	0	0	0	0	0	0	0
1925	f	1925-07-09	2014-04-10	2014-04-09	2014-04-10	1	88.7502	2014-05-02	22	2016-12-16	0	0	3	1	18			1	1	0	0	0	0	0	0	0	0	0	0	0
1938	f	1938-06-17	2014-10-09	2014-10-09	2014-10-09	0	76.3121	2014-10-17	8	2015-07-02	0	1	1	0	0			2	2	0	0	0	0	0	0	0	0	0	0	0
1939	m	1939-02-08	2014-10-16	2014-10-15	2014-10-16	1	75.6824	2014-11-05	20	2017-06-23	0	0	1	0	0			1	1	0	0	0	0	0	0	0	0	0	0	0
1926	f	1926-08-08	2014-08-24	2014-08-24	2014-08-24	0	88.0438	2014-09-09	16	2016-12-30	0	0	3	0	0			2	2	0	0	0	0	0	0	0	0	0	0	0
1935	f	1935-01-25	2014-09-21	2014-09-21	2014-09-21	0	79.655	2014-09-26	5		0	0	3	1	10			2	2	0	0	0	0	0	0	0	0	0	0	0
1926	f	1926-11-18	2014-12-30	2014-12-30	2014-12-30	0	88.115	2015-01-30	31		0	0	1	1	15			1	1	0	0	0	0	0	0	0	0	0	0	0
1935	f	1935-04-08	2014-07-12	2014-07-12	2014-07-12	0	79.2608	2014-08-07	26		0	0	1	0	0			1	1	0	0	0	0	0	0	0	0	0	0	0
1923	f	1923-09-24	2014-10-29	2014-10-29	2014-10-29	0	91.0965	2014-11-24	26		0	0	3	0	0			1	1	0	0	0	0	0	0	0	0	0	0	0
1922	f	1922-03-27	2014-12-10	2014-12-09	2014-12-10	1	92.7036	2014-12-22	12	2018-06-30	0	0	2	0	0			1	1	0	0	0	0	0	0	0	0	0	0	0
1932	f	1932-02-23	2014-12-01	2014-12-01	2014-12-01	0	82.7707	2014-12-12	11		0	0	2	0	0			1	1	0	0	0	0	0	0	0	0	0	0	0
1931	f	1931-08-09	2014-12-03	2014-11-28	2014-12-03	5	83.3046	2014-12-13	10		0	0	2					1	1	0	0	0	0	0	0	0	0	0	0	0
1939	f	1939-09-12	2014-12-09	2014-12-09	2014-12-09	0	75.2416	2014-12-30	21	2014-12-30	1	1	1	0	0			1	0	0	0	0	0	0	0	0	0	0	0	0
1937	f	1937-03-11	2014-02-24	2014-02-24	2014-02-24	0	76.9582	2014-02-26	2		0	0	1	0	0			1	1	0	0	0	0	0	0	0	0	0	0	0
1933	f	1933-07-13	2014-05-14	2014-05-09	2014-05-14	5	80.8214	2014-06-13	30	2016-05-05	0	0	1	0	0			1	1	0	0	0	0	0	0	0	0	0	0	0
1944	m	1944-12-22	2014-09-18	2014-09-18	2014-09-18	0	69.7385	2014-09-27	9		0	0	1	0	0			1	1	0	0	0	0	0	0	0	0	0	0	0
1927	f	1927-05-31	2014-03-28	2014-03-28	2014-03-28	0	86.8255	2014-04-21	24	2014-07-24	0	1	3	0	0			1	1	0	0	0	0	0	0	0	0	0	0	0
1924	f	1924-01-15	2014-07-02	2014-07-02	2014-07-02	0	90.4613	2014-07-08	6	2015-01-09	0	1	3	0	0			2	2	0	0	0	0	0	0	0	0	0	0	0
1926	f	1926-09-13	2014-08-24	2014-08-24	2014-08-24	0	87.9452	2014-09-02	9	2018-02-01	0	0	3					2	2	0	0	0	0	0	0	0	0	0	0	0
1935	f	1935-02-10	2014-10-11	2014-10-11	2014-10-11	0	79.666	2014-11-14	34		0	0	1	1	5			1	1	0	0	0	0	0	0	0	0	0	0	0
1916	f	1916-07-28	2014-10-15	2014-10-15	2014-10-15	0	98.2149	2014-10-18	3	2015-01-21	0	1	2					2	2	0	0	0	0	0	0	0	0	0	0	0
1942	f	1942-03-27	2014-12-10	2014-12-10	2014-12-10	0	72.7064	2014-12-19	9		0	0	1	0	0			1	1	0	0	0	0	0	0	0	0	0	0	0
1924	f	1924-08-26	2014-12-19	2014-12-18	2014-12-19	1	90.3107	2014-12-21	2	2019-04-07	0	0	3					1	1	0	0	0	0	0	0	0	0	0	0	0
1919	f	1919-08-07	2015-02-06	2015-02-06	2015-02-06	0	95.5017	2015-02-26	20	2018-02-06	0	0	1	0	0			1	2	0	0	0	0	0	0	0	0	0	0	0
1935	f	1935-01-27	2015-01-29	2015-01-28	2015-01-29	1	80.0027	2015-02-17	19		0	0	1	0	0			1	1	0	0	0	0	0	0	0	0	0	0	0
1925	f	1925-08-05	2015-02-09	2015-02-08	2015-02-09	1	89.5113	2015-03-04	23	2017-12-04	0	0	1	1	3			1	1	0	0	0	0	0	0	0	0	0	0	0
1922	f	1922-03-07	2015-01-01	2015-01-01	2015-01-01	0	92.8214	2015-01-05	4	2015-01-05	1	1	3					2	0	0	0	0	0	0	0	0	0	0	0	0
1932	f	1932-07-24	2015-07-04	2015-07-04	2015-07-04	0	82.9432	2015-07-23	19	2019-06-15	0	0	1	1	8			1	1	0	0	0	0	0	0	0	0	0	0	0
1934	f	1934-10-19	2015-08-11	2015-08-11	2015-08-11	0	80.8104	2015-09-04	24		0	0	3	0	0			2	2	0	0	0	0	0	0	0	0	0	0	0
1931	f	1931-01-31	2015-10-04	2015-10-04	2015-10-04	0	84.6735	2015-11-03	30	2019-05-14	0	0	3	0	0			1	2	0	0	0	0	0	0	0	0	0	0	0
1933	f	1933-07-12	2015-08-31	2015-08-30	2015-08-31	1	82.1328	2015-09-10	10		0	0	3	0	0			1	2	0	0	0	0	0	0	0	0	0	0	0
1938	f	1938-02-23	2015-07-30	2015-07-30	2015-07-30	0	77.4292	2015-08-26	27		0	0	1	0	0			1	1	0	0	0	0	0	0	0	0	0	0	0
1926	f	1926-04-03	2015-08-10	2015-08-09	2015-08-10	1	89.3498	2015-08-31	21	2015-09-21	0	1	1					1	0	0	0	0	0	0	0	0	0	0	0	0
1931	f	1931-11-04	2015-12-05	2015-12-05	2015-12-05	0	84.0849	2016-01-05	31		0	0	3	0	0			1	1	0	0	0	0	0	0	0	0	0	0	0
1939	f	1939-05-02	2015-11-21	2015-11-21	2015-11-21	0	76.5558	2015-12-04	13	2018-06-20	0	0	1	0	0			1	1	0	0	0	0	0	0	0	0	0	0	0
1930	f	1930-03-17	2015-11-09	2015-11-09	2015-11-09	0	85.6482	2015-11-18	9		0	0	3	0	0			1	1	0	0	0	0	0	0	0	0	0	0	0
1932	f	1932-07-10	2015-10-29	2015-10-29	2015-10-29	0	83.3018	2015-12-01	33		0	0	1	0	0			1	1	0	0	0	0	0	0	0	0	0	0	0
1943	f	1943-07-16	2015-10-20	2015-10-16	2015-10-20	4	72.2519	2015-11-02	13	2017-08-14	0	0	3	0	0			1	1	0	0	0	0	0	0	0	0	0	0	0
1937	m	1937-08-10	2015-10-15	2015-10-10	2015-10-15	5	78.1656	2015-10-28	13	2016-11-23	0	0	3	0	0			1	2	0	0	0	0	0	0	0	0	0	0	0
1930	f	1930-07-25	2015-10-15	2015-10-14	2015-10-15	1	85.2211	2015-10-30	15		0	0	1	0	0			1	1	0	0	0	0	0	0	0	0	0	0	0
1928	f	1928-07-20	2015-10-12	2015-10-12	2015-10-12	0	87.2279	2015-10-27	15		0	0	1	0	0			1	1	0	0	0	0	0	0	0	0	0	0	0
1931	f	1931-08-04	2015-10-11	2015-10-10	2015-10-11	1	84.1834	2015-10-23	12		0	0	1	0	0			1	1	0	0	0	0	0	0	0	0	0	0	0
1946	f	1946-03-19	2015-10-28	2015-10-28	2015-10-28	0	69.6099	2015-11-04	7		0	0	3	0	0			1	1	0	0	0	0	0	0	0	0	0	0	0
1930	f	1930-12-30	2015-07-29	2015-07-29	2015-07-29	0	84.5777	2015-08-14	16		0	0	1	0	0			1	1	0	0	0	0	0	0	0	0	0	0	1	Geriatrie
1929	m	1929-01-02	2015-02-16	2015-02-16	2015-02-16	0	86.1218	2015-03-10	22	2015-06-29	0	1	3	0	0			1	1	0	0	0	0	0	0	0	0	0	0	0
1945	f	1945-01-11	2015-05-05	2015-05-04	2015-05-05	1	70.308	2015-05-13	8		0	0	1	0	0			1	1	0	0	0	0	0	0	0	0	0	0	0
1927	f	1927-08-13	2015-01-18	2015-01-17	2015-01-18	1	87.4305	2015-02-04	17		0	0	1	0	0			1	1	0	0	0	0	0	0	0	0	0	0	0
1923	m	1923-03-09	2015-05-14	2015-05-14	2015-05-14	0	92.1807	2015-05-21	7		0	0	3					1	1	0	0	0	0	0	0	0	0	0	0	0
1927	f	1927-11-29	2015-05-14	2015-05-14	2015-05-14	0	87.4552	2015-06-10	27		0	0	1	1	10		1	1	1	0	0	0	0	0	0	0	0	0	0	0
1932	f	1932-04-01	2015-03-23	2015-03-19	2015-03-23	4	82.9624	2015-04-10	18		0	0	3	0	0			1	1	0	0	0	0	0	0	0	0	0	0	0
1924	f	1924-08-17	2015-04-06	2015-04-06	2015-04-06	0	90.6338	2015-06-03	58	2017-10-14	0	0	1	0	0			1	1	0	0	0	0	0	0	0	0	0	0	0
1928	f	1928-07-31	2015-07-17	2015-07-17	2015-07-17	0	86.9596	2015-08-13	27		0	0	2	0	0			1	1	0	0	0	0	0	0	0	0	0	0	0
1931	f	1931-07-28	2015-04-03	2015-04-03	2015-04-03	0	83.6824	2015-04-23	20	2017-08-03	0	0	3	1	10			1	1	0	0	0	0	0	0	0	0	0	0	0
1926	f	1926-04-17	2015-03-22	2015-03-22	2015-03-22	0	88.9281	2015-04-16	25		0	0	1	0	0			1	2	0	0	0	0	0	0	0	0	0	0	0
1924	f	1924-04-11	2015-04-16	2015-04-16	2015-04-16	0	91.0116	2015-05-08	22		0	0	3	0	0			1	2	0	0	0	0	0	0	0	0	0	0	0
1936	f	1936-03-19	2015-08-15	2015-08-15	2015-08-15	0	79.4059	2015-09-02	18	2017-01-31	0	0	3	0	0			1	1	0	0	0	0	0	0	0	0	0	0	0
1932	f	1932-04-29	2009-01-02	2009-01-02	2009-01-02	0	76.679	2009-01-15	13	2013-08-19	0	0	3					1	1	#N/A	#N/A	#N/A	#N/A	#N/A	#N/A	#N/A	#N/A	#N/A	#N/A	0
1930	f	1930-10-20	2009-01-07	2009-01-07	2009-01-07	0	78.2177	2009-01-14	7	2017-05-16	0	0	2	0	0			1	1	#N/A	#N/A	#N/A	#N/A	#N/A	#N/A	#N/A	#N/A	#N/A	#N/A	0
1928	f	1928-03-30	2009-01-10	2009-01-09	2009-01-10	1	80.7803	2009-01-27	17	2015-12-08	0	0	2	0	0			1	1	#N/A	#N/A	#N/A	#N/A	#N/A	#N/A	#N/A	#N/A	#N/A	#N/A	0
1928	f	1928-11-26	2009-01-18	2009-01-18	2009-01-18	0	80.1451	2009-03-05	46		0	0	3					1	2	#N/A	#N/A	#N/A	#N/A	#N/A	#N/A	#N/A	#N/A	#N/A	#N/A	0
1914	f	1914-10-20	2009-01-26	2009-01-26	2009-01-26	0	94.2697	2009-01-30	4	2011-10-25	0	0	3	1	8			2	2	#N/A	#N/A	#N/A	#N/A	#N/A	#N/A	#N/A	#N/A	#N/A	#N/A	0
1923	f	1923-01-27	2009-02-01	2009-01-29	2009-02-01	3	86.0068	2009-02-13	12	2016-01-18	0	0	3	0	0			1	1	#N/A	#N/A	#N/A	#N/A	#N/A	#N/A	#N/A	#N/A	#N/A	#N/A	0
1927	f	1927-12-19	2009-02-18	2009-02-18	2009-02-18	0	81.1691	2009-03-09	19	2014-08-20	0	0	2	1	5			1	2	#N/A	#N/A	#N/A	#N/A	#N/A	#N/A	#N/A	#N/A	#N/A	#N/A	0
1931	f	1931-01-28	2009-02-21	2009-02-21	2009-02-21	0	78.0671	2009-04-14	52	2018-06-07	0	0	3	0	0			1	2	#N/A	#N/A	#N/A	#N/A	#N/A	#N/A	#N/A	#N/A	#N/A	#N/A	0
1912	f	1912-01-14	2009-03-10	2009-03-10	2009-03-10	0	97.1526	2009-03-11	1	2010-10-02	0	0	3					2	2	#N/A	#N/A	#N/A	#N/A	#N/A	#N/A	#N/A	#N/A	#N/A	#N/A	0
1928	f	1928-08-12	2009-03-17	2009-03-17	2009-03-17	0	80.5941	2009-03-26	9		0	0	3	0	0			1	1	#N/A	#N/A	#N/A	#N/A	#N/A	#N/A	#N/A	#N/A	#N/A	#N/A	0
1923	m	1923-04-02	2009-03-17	2009-03-17	2009-03-17	0	85.9576	2009-03-17	0		0	0	2	0	0			1	1	#N/A	#N/A	#N/A	#N/A	#N/A	#N/A	#N/A	#N/A	#N/A	#N/A	0
1913	f	1913-08-10	2009-03-20	2009-03-20	2009-03-20	0	95.6085	2009-05-28	69		0	0	1	1	10			1	2	#N/A	#N/A	#N/A	#N/A	#N/A	#N/A	#N/A	#N/A	#N/A	#N/A	0
1922	m	1922-07-17	2009-04-16	2009-04-16	2009-04-16	0	86.7488	2009-05-15	29	2010-05-25	0	0	2	0	0			1	1	#N/A	#N/A	#N/A	#N/A	#N/A	#N/A	#N/A	#N/A	#N/A	#N/A	0
1932	f	1932-07-15	2009-04-18	2009-04-18	2009-04-18	0	76.7584	2009-05-15	27	2010-09-25	0	0	1	1	15			1	2	#N/A	#N/A	#N/A	#N/A	#N/A	#N/A	#N/A	#N/A	#N/A	#N/A	0
1924	f	1924-10-02	2009-04-23	2009-04-23	2009-04-23	0	84.5558	2009-05-22	29	2016-01-15	0	0	3	0	0			1	1	#N/A	#N/A	#N/A	#N/A	#N/A	#N/A	#N/A	#N/A	#N/A	#N/A	0
1929	f	1929-06-03	2009-04-30	2009-04-29	2009-04-30	1	79.9042	2009-05-16	16	2011-09-13	0	0	2	0	0			1	1	#N/A	#N/A	#N/A	#N/A	#N/A	#N/A	#N/A	#N/A	#N/A	#N/A	0
1930	f	1930-12-20	2009-05-18	2009-05-18	2009-05-18	0	78.4093	2009-06-13	26		0	0	1	0	0			1	1	#N/A	#N/A	#N/A	#N/A	#N/A	#N/A	#N/A	#N/A	#N/A	#N/A	0
1927	f	1927-08-27	2009-07-05	2009-07-05	2009-07-05	0	81.8563	2009-07-24	19		0	0	3					1	1	#N/A	#N/A	#N/A	#N/A	#N/A	#N/A	#N/A	#N/A	#N/A	#N/A	0
1934	f	1934-10-19	2009-07-12	2009-07-12	2009-07-12	0	74.7296	2009-07-29	17		0	0	3	1	30			1	1	#N/A	#N/A	#N/A	#N/A	#N/A	#N/A	#N/A	#N/A	#N/A	#N/A	0
1931	m	1931-06-16	2009-07-14	2009-07-10	2009-07-14	4	78.0671	2009-07-22	8	2015-02-12	0	0	3	0	0			1	1	#N/A	#N/A	#N/A	#N/A	#N/A	#N/A	#N/A	#N/A	#N/A	#N/A	0
1932	f	1932-01-27	2009-07-15	2009-07-15	2009-07-15	0	77.4648	2009-08-12	28	2017-12-17	0	0	3	0	0			1	1	#N/A	#N/A	#N/A	#N/A	#N/A	#N/A	#N/A	#N/A	#N/A	#N/A	0
1919	m	1919-03-07	2009-08-05	2009-08-05	2009-08-05	0	90.4148	2009-09-14	40		0	0	3					1	1	#N/A	#N/A	#N/A	#N/A	#N/A	#N/A	#N/A	#N/A	#N/A	#N/A	0
1930	f	1930-06-21	2009-08-11	2009-08-11	2009-08-11	0	79.1403	2009-08-20	9	2012-06-19	0	0	3	0	0			1	1	#N/A	#N/A	#N/A	#N/A	#N/A	#N/A	#N/A	#N/A	#N/A	#N/A	0
1917	m	1917-04-17	2009-09-21	2009-09-21	2009-09-21	0	92.4298	2009-11-24	64	2009-12-28	0	1	3	0	0			1	2	#N/A	#N/A	#N/A	#N/A	#N/A	#N/A	#N/A	#N/A	#N/A	#N/A	0
1929	f	1929-02-05	2009-10-07	2009-10-07	2009-10-07	0	80.668	2009-11-14	38	2010-09-30	0	1	3	1	10			1	1	#N/A	#N/A	#N/A	#N/A	#N/A	#N/A	#N/A	#N/A	#N/A	#N/A	0
1928	f	1928-09-20	2009-10-13	2009-10-13	2009-10-13	0	81.0623	2009-11-27	45	2010-01-14	0	1	3	0	0			1	1	#N/A	#N/A	#N/A	#N/A	#N/A	#N/A	#N/A	#N/A	#N/A	#N/A	0
1922	f	1922-01-18	2009-10-19	2009-10-19	2009-10-19	0	87.7509	2009-11-09	21		0	0	3					1	2	#N/A	#N/A	#N/A	#N/A	#N/A	#N/A	#N/A	#N/A	#N/A	#N/A	0
1924	f	1924-03-03	2009-11-01	2009-11-01	2009-11-01	0	85.6646	2009-12-22	51		0	0	3	1	15			1	1	#N/A	#N/A	#N/A	#N/A	#N/A	#N/A	#N/A	#N/A	#N/A	#N/A	0
1924	f	1924-07-29	2009-11-16	2009-11-15	2009-11-16	1	85.2977	2009-11-16	0	2011-02-13	0	0	3	0	0			2	2	#N/A	#N/A	#N/A	#N/A	#N/A	#N/A	#N/A	#N/A	#N/A	#N/A	0
1936	m	1936-01-30	2009-11-18	2009-11-18	2009-11-18	0	73.8015	2009-12-08	20	2009-12-08	1	1	2	0	0			1	0	#N/A	#N/A	#N/A	#N/A	#N/A	#N/A	#N/A	#N/A	#N/A	#N/A	0
1931	f	1931-11-20	2009-11-23	2009-11-21	2009-11-23	2	78.0041	2009-12-18	25	2010-10-18	0	1	3	0	0			1	1	#N/A	#N/A	#N/A	#N/A	#N/A	#N/A	#N/A	#N/A	#N/A	#N/A	0
1943	f	1943-12-10	2009-11-25	2009-11-24	2009-11-25	1	65.9576	2009-12-01	6		0	0	2	0	0			1	2	#N/A	#N/A	#N/A	#N/A	#N/A	#N/A	#N/A	#N/A	#N/A	#N/A	0
1916	f	1916-01-05	2009-11-27	2009-11-26	2009-11-27	1	93.8919	2009-12-02	5		0	0	3					2	2	#N/A	#N/A	#N/A	#N/A	#N/A	#N/A	#N/A	#N/A	#N/A	#N/A	0
1924	f	1924-02-15	2009-12-21	2009-12-21	2009-12-21	0	85.848	2010-01-25	35	2011-05-30	0	0	3	1	25			1	2	#N/A	#N/A	#N/A	#N/A	#N/A	#N/A	#N/A	#N/A	#N/A	#N/A	0
1922	f	1922-04-09	2009-10-19	2009-10-04	2009-10-07	3	87.488	2009-10-29	22	2011-06-07	0	0	3	0	0			1	2	#N/A	#N/A	#N/A	#N/A	#N/A	#N/A	#N/A	#N/A	#N/A	#N/A	0
											16	44
